# Supplementary material for: Viral blood-borne infections testing and linkage to care cascade among persons who experience homelessness in the United States: a systematic review and meta-analysis
Source: BMC Public Health. 2022 Jul 26;22:1421. doi: 10.1186/s12889-022-13786-6 (PMC9327172; doi:10.1186/s12889-022-13786-6)
Supplement: Supplementary file 3 — Additional file 3. [file 12889_2022_13786_MOESM3_ESM.xlsx]

## Sheet: CAPE H2R Homeless stata extract
Role	doc_id	row_id	initials	author	pub_year	doc_type	other_doc_type	objective	condition	IDU_subpop	study_design	start_year	end_year	duration	state	county_city	urbanicity	target_pop	eligibility	rec_method	other_rec_method	other_rec_venue	test_site	test_read_site	test_type	other_test_type	test_name	specimen	other_specimen	barriers	strategies	incentives	age_range	mean_age	demographics	pct_homeless	COMMENTS	reached	refused	recruited	consented	tested	tst_read	prov_positive	C_tests	inconclusive	Valid_results	Positive	given_results
Reconciled	2	a	AV/AP	Grimley	2006	Peer reviewed article	-8	Unclear/hybrid	HIV	No	Cross sectional	2004	2004	2-3 months	Alabama	-9	Urban	Homeless seeking shelter services	Between the ages of 19 and 45, willingness to provide biologic specimens, and provision of informed consent.	Shelter-based	-8	-8	Shelters	-8	Non-rapid Ab	-8	Manufacturer: OraSure, Inc.	Oral fluid	-8	Lack of regular access to health care	$12 food voucher incentive to have specimens collected	Confirmed	19-45	35	City A+B combined: Male: 62.7% | 77.9% Black; 20.9% White; 1.2% Other | 90.4% heterosexual. Also includes data on high school completion, but numbers and percents are inconsistent.	-9	"county_city": Shelters in two unnamed cities 100 miles apart in Alabama	430	14	296	282	282	-8	-9	-9	0	282	2	1
Reconciled	5	a	AV/AP	Gelberg	2012	Peer reviewed article	-8	Research	HCV	No	Single-arm cohort	2003	2004	8-9 months	California	Los Angeles	Urban	Adults in LA's skid row area who had been homeless the previous night.	Participants had to be 18 years of age; have spent the previous night either (1) in a public or private shelter or (2) on the streets (i.e., in a public or private place not designed for, or ordinarily used as, regular sleeping accommodations for humans);15 be English-speaking; and demonstrate cognitive competence, assessed as needed.	Other venue-based	-8	The sampling frame consisted of 41 service programs: 19 shelter programs at 10 locations and 22 meal programs at nine locations.	-8	-8	Non-rapid Ab	-8	Participants were tested for lifetime infection with HCV. Serum was tested for HCV antibodies using a second-generation enzyme-linked immunosorbent assay (ELISA). Per Centers for Disease Control and Prevention (CDC) recommendation, only ELISA tests with a signal-to-cutoff ratio of <3.8 required confirmation using a supplemental recombinant immunoblot assay (RIBA, 3.0 generation)	Blood	-8	-8	Participants were given an option to either return (they were given appt cards) to the testing site or call a toll-free telephone number to receive test results by phone	Each participant received $30 cash for completing the interview and serum collection. Participants were originally offered $10 to return for results. Subsequently, the incentive was raised to $25 to increase the return rate	18	45.8	Male 73.6% | 12.9% White; 11.1% Hispanic; 69.6% Black; 6.4% other | US born 89.9% \ 19.6% veteran	1	-8	903	41	534	534	534	-8	155	20	0	534	149	-9
Reconciled	5	b	AV/AP	Gelberg	2012	Peer reviewed article	-8	Research	HCV	Yes	Single-arm cohort	2003	2004	8-9 months	California	Los Angeles	Urban	Adults in LA's skid row area who had been homeless the previous night.	Participants had to be 18 years of age; have spent the previous night either (1) in a public or private shelter or (2) on the streets (i.e., in a public or private place not designed for, or ordinarily used as, regular sleeping accommodations for humans);15 be English-speaking; and demonstrate cognitive competence, assessed as needed.	Other venue-based	-8	The sampling frame consisted of 41 service programs: 19 shelter programs at 10 locations and 22 meal programs at nine locations.	-8	-8	Non-rapid Ab	-8	Participants were tested for lifetime infection with HCV. Serum was tested for HCV antibodies using a second-generation enzyme-linked immunosorbent assay (ELISA). Per Centers for Disease Control and Prevention (CDC) recommendation, only ELISA tests with a signal-to-cutoff ratio of <3.8 required confirmation using a supplemental recombinant immunoblot assay (RIBA, 3.0 generation)	Blood	-8	-8	Participants were given an option to either return (they were given appt cards) to the testing site or call a toll-free telephone number to receive test results by phone	Each participant received $30 cash for completing the interview and serum collection. Participants were originally offered $10 to return for results. Subsequently, the incentive was raised to $25 to increase the return rate	18	-9	-9	1	-8	-9	-9	-9	-9	111	-8	-9	-9	0	111	86	-9
Reconciled	5	c	AV/AP	Gelberg	2012	Peer reviewed article	-8	Research	HIV	No	Single-arm cohort	2003	2004	8-9 months	California	Los Angeles	Urban	Adults in LA's skid row area who had been homeless the previous night.	Participants had to be 18 years of age; have spent the previous night either (1) in a public or private shelter or (2) on the streets (i.e., in a public or private place not designed for, or ordinarily used as, regular sleeping accommodations for humans);15 be English-speaking; and demonstrate cognitive competence, assessed as needed.	Other venue-based	-8	The sampling frame consisted of 41 service programs: 19 shelter programs at 10 locations and 22 meal programs at nine locations.	-8	-8	Non-rapid Ab	-8	Lifetime HIV infection was determined by ELISA with confirmation by Western blot testing.	Blood	-8	-8	Participants were given an option to either return (they were given appt cards) to the testing site or call a toll-free telephone number to receive test results by phone	Each participant received $30 cash for completing the interview and serum collection. Participants were originally offered $10 to return for results. Subsequently, the incentive was raised to $25 to increase the return rate	18	45.8	Male 73.6% | 12.9% White; 11.1% Hispanic; 69.6% Black; 6.4% other | US born 89.9% | 19.6% veteran	1	-8	-9	-9	-9	-9	534	-8	-9	-9	0	534	21	-9
Reconciled	5	d	AV/AP	Gelberg	2012	Peer reviewed article	-8	Research	HCV/HIV	No	Single-arm cohort	2003	2004	8-9 months	California	Los Angeles	Urban	Adults in LA's skid row area who had been homeless the previous night.	Participants had to be 18 years of age; have spent the previous night either (1) in a public or private shelter or (2) on the streets (i.e., in a public or private place not designed for, or ordinarily used as, regular sleeping accommodations for humans);15 be English-speaking; and demonstrate cognitive competence, assessed as needed.	Other venue-based	-8	The sampling frame consisted of 41 service programs: 19 shelter programs at 10 locations and 22 meal programs at nine locations.	-8	-8	Non-rapid Ab	-8	HCV: Serum was tested for HCV antibodies using a second-generation enzyme-linked immunosorbent assay (ELISA). Per Centers for Disease Control and Prevention (CDC) recommendation, only ELISA tests with a signal-to-cutoff ratio of <3.8 required confirmation using a supplemental recombinant immunoblot assay (RIBA, 3.0 generation) Lifetime HIV: HIV infection was determined by ELISA with confirmation …	Blood	-8	-8	Participants were given an option to either return (they were given appt cards) to the testing site or call a toll-free telephone number to receive test results by phone	Each participant received $30 cash for completing the interview and serum collection. Participants were originally offered $10 to return for results. Subsequently, the incentive was raised to $25 to increase the return rate	18	45.8	Male 73.6% | 12.9% White; 11.1% Hispanic; 69.6% Black; 6.4% other | US born 89.9% \ 19.6% veteran	1	-8	-8	-8	-8	-8	-8	-8	-8	-8	-8	534	4	-8
Reconciled	6	a	AV/AP	Robbins	2010	Peer reviewed article	-8	Research	HIV	No	Cross sectional	2003	2005	27-28 months	California	San Francisco	Urban	Homeless IDUs	Study eligibility was limited to clients who were active IDUs (past 30 days), as verified by visible signs of recent injection drug use (â€œtracksâ€ or recently punctured veins), and at least 18 years of age. Persons who did not self-report homelessness were excluded from analysis (but likely not data collection).	Multiple (specify)	Shelter based and "targeted" sampling, which is not defined in the manuscript.	-8	-8	-8	Non-rapid Ab	-8	Participants provided either an oral fluid sample for OraSure HIV-1 antibody testing or a blood sample for HIV-1 antibody testing.	Mixed	-8	-9	-9	Participants were paid 15 USD to compensate them for their time spent during the interview	18	42.8	46.8% White; 37.1% Black; 7% Latino; 9.1% other	1	-8	-9	-9	340	340	340	-8	-9	-9	0	340	41	-9
Reconciled	7	a	AV/AP	Hooshyar	2014	Peer reviewed article	-8	Evaluation	HIV	No	Cross sectional	2011	2011	3 single day events: Sept 15, Oct 21 and Nov 16	Texas	Dallas, Texoma, and Fort Worth	-9	Homeless vets (Only Veterans eligible for VA benefits were allowed entrance to the Stand Downs.)	Must be a vet. Provide verbal consent for testing.	Outreach	-8	-8	The Dallas Stand Down was held at the Dallas Veterans Affairs Medical Center (VAMC). The Fort Worth Stand Down occurred at Resource Connection, an expansive community complex housing many medical and social service agencies. The Texoma Stand Down occurred at Four Rivers, a community treatment facility.	-8	Rapid Ab	-8	OraQuick Advance Rapid HIV-1/2 Antibody Test	-9	-8	Above plus homeless persons seek mainly emergent, not preventive, care; regulatory rules restricting HIV testing by VANTHCS staff.	Veterans eligible for VA benefits cannot receive HIV testing by VANTHCS staff without being vested, which involves undergoing a medical examination every three years. For the Stand Downs, a decision was made to partner with one community agency per Stand Down. Following their own HIV testing procedures, they would test Veterans at no cost to VANTHCS or Veterans. This arrangement allowed vested an…	Veterans received $10 vouchers as incentives to test and obtain their results at the Stand Downs.	-9	-9	-9	-9	urbanicity: Dallas and Fort Worth are urban. Texoma is a region, not a city, and contains both urban and rural areas. May be all urban, or a mix of urban and rural. Specimen: The test product listed can be used on oral fluid, whole blood, or plasma, specimen collected is not specified.	422	261	-9	-9	133	-8	0	-8	0	133	0	-8
Reconciled	8	a	AV/AP	Bucher	2007	Peer reviewed article	-8	Evaluation	HIV	No	Single Arm cohort	2003	2004	7-8 months	California	San Francisco	Urban	Homeless and marginally housed adults	People were excluded if they were less than 18 years of age, did not speak English, or were grossly intoxicated or floridly psychotic as deter- mined by the supervisor.	Other venue-based	-8	SROs, shelters and free meal programs	-8	-8	Rapid Ab with confirmatory lab testing	-8	OraQuick Rapid HIV-1 Antibody testing (OraSure Technologies, Bethlehem, PA, USA). Positive results were confirmed with an enzyme immunoassay (HIV-1 Antibody EIA; Quest Diagnos- tics, San Jose, CA, USA) and western blot (HIV-1 Western Blot; Unilab, Tarzana, CA, USA). Two individuals with positive rapid tests were confirmed HIV-negative by western blot, giving a false- positive rate of 1.1% (95% CI…	Blood	-8	Poor return-for-results rates, inadequate testing opportunities	Testing at the site of recruitment produced a higher acceptance rate (92.1%) than testing at a nearby community research site (70.9%), suggesting that the need to travel to an unfamiliar location was a barrier to HIV testing. They also used rapid testing to encourage testing.	-9	18	-9	Male 75.8% | 32.3% White; 7.5% Hispanic; 45.4% Black; 2.1% asian; 3.1% native american; 1.6% pacific islander; 8.1% other | 83.1 had graduated high school	100% unstably housed, 40% slept on the streets or in shelters the previous night.	-8	1614	401	1213	1213	1213	-8	189	180	0	1204	178	-9
Reconciled	9	a	AV/AP	Anaya	2015	Peer reviewed article	-8	Evaluation	HIV	No	Single Arm cohort	2009	2011	26 months	California	Los Angeles	Urban	Adult residents of Los Angeles homeless sheleters	Testing was available to any adult residing in shelters during scheduled visits. Flyers and loudspeaker notifications were distributed and announced prior to visits. Counselors did not approach people individually. The only exclusion criteria were self-disclosed HIV-positive status and having been tested in the previous 6 months. We defined homelessness as residing in one of our targeted homeless…	Shelter-based	-8	-8	3 shelters	-8	Rapid Ab with lab confirmation	-8	-9	Oral fluid	-8	Failure of tested individuals to return for results	Upon a preliminary positive test result, counselors consulted a list of area hospitals and clinics offering free confirmatory testing and HIV care. Counselors scheduled appointments and follow-up (if HIV-positive status was con- firmed), and prepaid taxi vouchers were issued for round-trip transportation if requested by the individual. loudspeaker announcements and flyers	-9	All "adult." Probably 18+.	-9	-9	1	-8	-9	-9	-9	-9	817	-8	7	7	0	817	7	6
Reconcilled	10	a	AV/AP	Caton	2015	Peer reviewed article	-8	Research	HIV	No	Cross sectional	2007	2008	12 months	New York	NYC	Urban	Homeless women in NYC	Women only. were eligible for the study if they were 18 years of age or older, could communicate in English or Spanish, and could comprehend the terms and conditions of voluntary informed consen	Shelter-based	-8	-8	-8	-8	Non-rapid Ab	-8	The OraSure oral fluid test with Western Blot confirmation was used to determine HIV status.	Oral fluid	-8	-9	-9	Study participants were given gift cards valued between $35 and $50 for their participa- tion in the project. When the study was planned, the gift card amount was set at $35. Shortly after data collection began, it was suggested by some shelter staff members that a $50 gift card would be more of an incentive, so the amount was increased. The change in gift amount occurred early in the study imple…	18	37.7 yrs	Male 0% | 25.5% Hispanic; 45.2% Black; 29.1% other	1	mean_age: weighted average of single and family shelter means, weighted by population size.	520	-9	-9	-9	329	-8	-9	-9	0	329	6	-9
Reconciled	14	a	AV/AP	Bell	2003	Peer reviewed article	-8	Evaluation	HIV	No	Single arm cohort	1998	2000	2-3 years	New York	New York City	Urban	Homeless youth in the NYC area	-9	Outreach	-8	-8	-8	-8	Non-rapid Ab	-8	-9	Blood	-8	-9	Youth could come back for the results of their HIV test after 2 weeks, in person, and on the mobile unit or at the Day Center location. They also used a mobile outreach van, which linked homeless youth to multiple services.	-9	13-24 yrs	-9	57% Male; 36% Female; 7% Transgender | 50% African American; 18% Latino; 18% White; 14% Other	-9	rec_method: Outreach van is not described as a "mobile clinic" in either the manuscript or correspondence with the author. The van is used to link youth with multiple types of services, but there is not mention of any clinical srvices being delivered other than HIV testing. Test_type: Clearly non-rapid, as youth had to return for test results. Almost certainly Ab testing, Ag and NA testing were n…	14457	-9	-9	-9	52	-8	-9	-9	0	52	3	-9
Reconciled	15	a	AV/AP	Bowles	2008	Peer reviewed article	-8	Evaluation	HIV	No	Single arm cohort	2004	2006	2-3 years	Massachusetts, Michigan, Missouri. District of Columbia, Illinois	Boston, Chicago, Washington, Kansas City, Detroit	Urban	Homeless individuals at shelters who are unaware of their HIV status	People were eligible to receive a rapid HIV test if they self-reported that they were HIV-negative or did not know their HIV status, they met the age require- ments for consent in the state in which testing was offered, and they were able to provide informed consent.	Shelter-based	-8	-8	-8	-8	Rapid Ab with confirmatory lab testing	-8	Ora Quick Rapid HIV-1 or Ora Quick Rapid HIV 1/2	Mixed	-8	-9	CBO staff provided posttest counseling (which included counseling to reduce risk behaviors), scheduled follow-up appointments to provide confirmatory test results, and collected contact information to locate people who did not return for their confirmatory results. People who were homeless were asked to provide the names of shelters, places where they spent time, or other CBOs through which they …	Some non-monetary incentive (bus tokens given as an example) to encourage return for confirmatory test results. **Not clear if this is a true incentive because they don't specify whether they gave the tokens during preliminary testing as a means for people to get to the confirmatory testing venue or if they were given following confirmatory test to be used however the patients saw fit.	-9	-9	-9	0.5	pct_homeless: 50% CURRENTLY homeless	-9	-9	-9	-9	294	-8	-9	-9	0	294	3.528	-9
Reconciled	16	a	AV/AP	Klinkenberg	2003	Peer reviewed article	-8	Research	HIV	No	Unclear	-9	-9	-9	Missouri	St. Louis	urban	Dual diagnosed (with mental illness and substance abuse issues) homeless individuals	Eligibility criteria were: (1) SMI (schizophrenia; delusional or paranoid disorders; bipolar disorder; major depression, recurrent; schizoaffective disorder; or psychosis not otherwise specified [NOS]) as determined by the Structured Clinical Interview for DSM-IV (SCID)24; (2) substance abuse or substance dependence as determined by the SCID; (3) an expectation of geographic stability, i.e., had …	Multiple (specify)	Outreach and referral	Potential respondents for the study were recruited from locations where we expected homeless dual-diagnosed persons to congregate, including hospitals, social service agencies, emergency shelters, soup kitchens, and street locations. Potential participants were identified through the outreach efforts of the research staff or through referrals from agencies.	-8	-8	Non-rapid Ab	-8	-9	Mixed	-8	-9	-9	Participants were paid $10 for the initial counseling and testing session and another $10 for returning to get their test result.	-9	39.8 years	77.9% Male | |69% African American; 29% White; 2% Other	1	study_design: Overal study design is a cohort, but we are not interested in all of the data collected. Could be either a cohort or cross-sectional depending on when data on HIV awareness was collected. Specimen, other_specimen: Oral fluid (aalso known as oral mucosal transudate) testing for HIV antibodies is often erroneously referred to as "saliva" testing, I suspect that the specimens collected…	-9	-9	204	-9	172	-8	-9	-9	0	172	11	-9
Reconciled	16	b	AV/AP	Klinkenberg	2003	Peer reviewed article	-8	Research	HCV	No	Unclear	2000	2000	4 months	Missouri	St. Louis	urban	Dual diagnosed (with mental illness and substance abuse issues) homeless individuals	Eligibility criteria were: (1) SMI (schizophrenia; delusional or paranoid disorders; bipolar disorder; major depression, recurrent; schizoaffective disorder; or psychosis not otherwise specified [NOS]) as determined by the Structured Clinical Interview for DSM-IV (SCID)24; (2) substance abuse or substance dependence as determined by the SCID; (3) an expectation of geographic stability, i.e., had …	Multiple (specify)	Outreach and referral	Hospitals, social service agencies, shelters, soup kitchens, and street locations	-8	-8	Non-rapid Ab	-8	-9	Blood	-8	-9	-9	$10 for initial interview, unclear if any incentive used to provide speciemens for HCV testing or receive results	-9	39.8 years	77.9% Male | |69% African American; 29% White; 2% Other	1	study_design: Overal study design is a cohort, but we are not interested in all of the data collected. Could be either a cohort or cross-sectional depending on when data on HCV awareness was collected.	-9	-9	204	-9	114	-8	-9	-9	0	114	34	-9
Reconciled	16	c	AV/AP	Klinkenberg	2003	Peer reviewed article	-8	Research	HCV	Yes	Unclear	2000	2000	4 months	Missouri	St. Louis	urban	Dual diagnosed (with mental illness and substance abuse issues) homeless individuals	Eligibility criteria were: (1) SMI (schizophrenia; delusional or paranoid disorders; bipolar disorder; major depression, recurrent; schizoaffective disorder; or psychosis not otherwise specified [NOS]) as determined by the Structured Clinical Interview for DSM-IV (SCID)24; (2) substance abuse or substance dependence as determined by the SCID; (3) an expectation of geographic stability, i.e., had …	Multiple (specify)	Outreach and referral	Potential respondents for the study were recruited from locations where we expected homeless dual-diagnosed persons to congregate, including hospitals, social service agencies, emergency shelters, soup kitchens, and street locations. Potential participants were identified through the outreach efforts of the research staff or through referrals from agencies.	-8	-8	Non-rapid Ab	-8	-9	Blood	-8	-9	-9	$10 for initial interview, unclear if any incentive used to provide speciemens for HCV testing or receive results	-9	-9	-9	100	study_design: Overal study design is a cohort, but we are not interested in all of the data collected. Could be either a cohort or cross-sectional depending on when data on HCV awareness was collected.	-9	-9	-9	-9	40	-8	-9	-9	0	40.014	22	-9
Reconciled	17	a	AV/AP	Sena	2016	Peer reviewed article	-8	Evaluation	HCV	No	Cross-sectional	2012	2014	14-15 months	North Carolina	Durham	urban	Populataions at high risk of HCV, including homeless	-9	HCF-based	-8	-8	-8	-8	2 step Ab and NA	-8	The anti-HCV test was based on a chemiluminescent microparticle immunoassay (Abbott ARCHITECTÂ® Anti-HCV, Abbott Laboratories, Abbott Park, Illinois), and the quantitative HCV RNA was conducted using polymerase chain reaction (Abbott RealTime HCV Assay, Abbott Laboratories). We also offered rapid anti-HCV testing (OraQuickÂ® HCV Test, OraSure Technologies, Bethlehem, Pennsylvania) to some individ…	Blood	-8	Linkage to care challenging for a predominantly unisured population.	Upon confirmation of the diagnosis, the bridge counselor either met with or called individuals to facilitate link- age to care. Attempts to contact people identified with HCV infection involved at least two telephone calls and letters; bridge counselors also conducted home visits to locate individuals in the community as needed. The HCV bridge counselor assisted with scheduling appointments and s…	Gift cards ($10) or bus passes were also provided to people with chronic HCV infection as incentives to attend their first appointments.	69 and under	-9	-9	-9	study_design: Overall study is a cohort, but for our purposes it is a cross, sectional, as blood for both AB and NA test are collected at the same time. Pct_homeless: 100% from healthcare for the homeless clincis, unclear if this clinic has a 100% homeless patient population.	-9	-9	-9	-9	84	-8	23	23	0	84	19	-9
Reconciled	18	a	AV/AP	Preston	2016	Conference abstract	-8	Evaluation	HCV	No	Single-arm cohort	-9	-9	9 months	Louisiana	New Orleans	urban	homeless individuals at two shelters in New Orleans	-9	Shelter-based	-8	-8	-8	-8	Rapid Ab	-8	-9	-9	-8	Asymptomatic patients may prioritize activities of daily living over obtaining treatment. Also states that patients face "numerous barriers to care" without elaborating.	To improve our patientsâ€™ retention in care, we are investigating a number of follow-up strategies, including phone calls for appointment reminders, elec- tronic medical record modification to notify other physicians of patientsâ€™ need for HCV lab work and referral, and client reminders and transportation assistance by the Homeless Assistance Unit of the New Orleans Police Department.	-9	-9	-9	-9	1	test_type: "Point-of care" testing is another name for rapid testing, thus it seems likely that the test is a rapid Ab test.	744	-9	186	-9	186	-8	-9	-9	0	186	41	-9
Reconciled	18	b	AV/AP	Preston	2016	Conference abstract	-8	Evaluation	HCV	Yes	Single-arm cohort	-9	-9	9 months	Louisiana	New Orleans	urban	homeless individuals at two shelters in New Orleans	-9	Shelter-based	-8	-8	-8	-8	Rapid Ab	-8	-9	-9	-8	Asymptomatic patients may prioritize activities of daily living over obtaining treatment. Also states that patients face "numerous barriers to care" without elaborating.	To improve our patientsâ€™ retention in care, we are investigating a number of follow-up strategies, including phone calls for appointment reminders, elec- tronic medical record modification to notify other physicians of patientsâ€™ need for HCV lab work and referral, and client reminders and transportation assistance by the Homeless Assistance Unit of the New Orleans Police Department.	-9	-9	-9	-9	1	test_type: "Point-of care" testing is another name for rapid testing, thus it seems likely that the test is a rapid Ab test.	-9	-9	41	-9	41	-8	-9	-9	0	41	20	-9
Reconciled	19	a	AV/AP	Schwarz	2008	Peer reviewed article	-8	Research	HCV	No	Single arm cohort	2001	2004	30 months	Maryland	Baltimore	urban	homeless children and their caregivers	Written consent. Part of a family unit with at least one child between 2-18. Family units were defined as one or more children living with an adult caregiver who was functioning as a parent, whether or not the caregiver was the biological parent.	Other venue-based	-8	In addition to shelters, 11% of participants were recruited from soup kitchens and adult injection drug use clinics.	-8	-8	2 step Ab and Ag	-8	Blood was obtained using a single use sterile safety lancet and collected on filter paper, extracted and tested for anti-HCV using a commercially available enzyme immunoassay (Ortho HCV Version 3.0 ELISA); specimens with repeatedly reactive results (ELISA positive) were tested using the recombinant immunoblot assay (Chiron RIBA HCV 3.0 Strip Immunoblot assay). Only specimens positive by RIBA were…	Blood	-8	Only 4% of those recruited from injection drug use sites actually showed up for their appt. This is much lower than the % from shelters and soup kitchens.	caregivers (particpants) were given reminder cards with the date of the next appointment in a card pouch that could be worn as a necklace.	Caregivers were given $10; children and caregivers were given gift packages containing cosmetics for the adults and candy and toothbrushes for the children.	18	-9	95% female | 13.5% IDU	1	age_range: children were included in the study too, but we only extracted the adult data. Rec_method: Most people were recruited through a shelter/transitional housing but 11% were recruited from soup kitchens and injection drug sites.	-9	-9	170	168	168	-8	-8	-9	3	165	32	24
Reconciled	19	b	AV/AP	Schwarz	2008	Peer reviewed article	-8	Research	HCV	Yes	Cross-sectional	2001	2004	30 months	Maryland	Baltimore	urban	homeless children and their caregivers	Written consent. Part of a family unit with at least one child between 2-18. Family units were defined as one or more children living with an adult caregiver who was functioning as a parent, whether or not the caregiver was the biological parent.	Other venue-based	-8	In addition to shelters, 11% of participants were recruited from soup kitchens and adult injection drug use clinics.	-8	-8	2 step Ab and Ag	-8	Blood was obtained using a single use sterile safety lancet and collected on filter paper, extracted and tested for anti-HCV using a commercially available enzyme immunoassay (Ortho HCV Version 3.0 ELISA); specimens with repeatedly reactive results (ELISA positive) were tested using the recombinant immunoblot assay (Chiron RIBA HCV 3.0 Strip Immunoblot assay). Only specimens positive by RIBA were…	Blood	-8	Only 4% of those recruited from injection drug use sites actually showed up for their appt. This is much lower than the % from shelters and soup kitchens.	caregivers (particpants) were given reminder cards with the date of the next appointment in a card pouch that could be worn as a necklace.	Caregivers were given $10; children and caregivers were given gift packages containing cosmetics for the adults and candy and toothbrushes for the children.	18	-9	100% IDU	100	study_design: Overall study design is a cohort, as data on return for test results is reported, however, for IDU only noumber enrolled/tested and number positive are reported, so for the subpopulation it is a cross-sectional study. age_range: children were included in the study too, but we only extracted the adult data. Rec_method: Most people were recruited through a shelter/transitional housing…	-9	-9	-9	-9	20	-9	-9	-9	-9	20	17	-9
Reconciled	20	a	AV/AP	Magura	2000	Peer reviewed article	-8	Research	HIV	No	Unclear, possibly mixed	1997	1997	7-8 months	New York	New York City (Brooklyn)	urban	individuals utilizing two soup kitchens in Brooklyn	Appeared to be a non-elderly adult (age 18-64)	Other venue-based	-8	Two soup kitchens (Bread of Life and Neighbors Together	-8	-8	Non-rapid Ab	-8	Orasure	Mixed	-8	-9	posters advertising the study	$25 compensation, seems to be given for completing the interview, rather than testing.	18	-9	46% Male | 72% African American; 23% Hispanic; 5% White/other | 58% had less than high school education. | 17.9% ever injected drugs	0.63	study_design: Timing between interview and specimen collection is unclear, and may have varied between sites, could be cross-sectional, single arm cohort, or a combination. Age_range: Researchers sampled from persons who appeared to be under 64, but highest age is not reported.	316	97	219	-9	182	-8	-9	-9	0	182	32.21	-9
Reconciled	20	b	AV/AP	Magura	2000	Peer reviewed article	-8	Research	HBV	No	Unclear, possibly mixed	1997	1997	7-8 months	New York	New York City (Brooklyn)	urban	Individuals at a soup kitchen	Appeared to be a non-elderly adult (age 18-64)	Other venue-based	-8	One soup kitchen (Bread of Life)	-8	-8	Ag detection	-8	-8	Blood	-8	-9	posters advertising the study	$25 compensation, seems to be given for completing the interview, rather than testing.	18	-9	-9	-9	study_design: Timing between interview and specimen collection is unclear, and may have varied between sites, could be cross-sectional, single arm cohort, or a combination. Age_range: Researchers sampled from persons who appeared to be under 64, but highest age is not reported.	-9	-9	194	-9	154	-8	-8	-8	0	154	9.71	-9
Reconciled	21	a	AV/AP	Hall	2004	Peer reviewed article	-8	Research	HCV	No	Single arm cohort	1996	2000	-9	California	San Francisco	urban	San Franciscoâ€™s HIV-infected marginally housed population	HIV positive and provide informed consent.	Multiple (specify)	-8	participants were recruited from single-room occupancy (SRO) hotels, facilities maintaining 73% of San Franciscoâ€™s shelter beds, and venues providing 88% of free lunches throughout 11 census tracts.	-8	-8	NA detection	-8	HCV antibody was detected using an enzyme immu- noassay (EIA; Hepatitis C Enzyme Immunoassay 2.0, Abbott Laboratories, Emeryville, Calif ) that was performed on samples collected at cohort enrollment and at the time of interview regarding HCV testing and treatment history. Individuals with positive baseline EIA results were retested at interview with a polymerase chain reaction (PCR) assay to det…	Blood	-8	While the urban poor likely represent a significant reservoir for HCV infection, social instability and chaotic health service utilization complicate its evaluation and treatment.	-9	$15 for completing each interview, does not appear to be dependent on testing.	24-75	44	82% male | 43% African American; 41% White; 6% Latino; 10% Other | 64% history or current IDU | 100% HIV positive.	-9	duration: unclear because recruitment happened in two waves test_type: At follow-up, all samplese were tested with nucleic acid amplificaiton tests, regardless of serostatus..	249	0	249	249	249	-8	-8	-8	0	249	155	-9
Reconciled	21	b	AV/AP	Hall	2004	Peer reviewed article	-8	Research	HCV	Yes	Single arm cohort	1996	2000	-9	California	San Francisco	urban	San Franciscoâ€™s HIV-infected marginally housed population	HIV positive and provide informed consent.	Multiple (specify)	-8	participants were recruited from single-room occupancy (SRO) hotels, facilities maintaining 73% of San Franciscoâ€™s shelter beds, and venues providing 88% of free lunches throughout 11 census tracts.	-8	-8	Non-rapid Ab	-8	HCV antibody was detected using an enzyme immu- noassay (EIA; Hepatitis C Enzyme Immunoassay 2.0, Abbott Laboratories, Emeryville, Calif ) that was performed on samples collected at cohort enrollment and at the time of interview regarding HCV testing and treatment history. Individuals with positive baseline EIA results were retested at interview with a polymerase chain reaction (PCR) assay to det…	Blood	-8	While the urban poor likely represent a significant reservoir for HCV infection, social instability and chaotic health service utilization complicate its evaluation and treatment.	-9	$15 for completing each interview, does not appear to be dependent on testing.	24-76	-9	-9	-9	duration: unclear because recruitment happened in two waves. test_type: All samples were tested by NA amplification, but only Ab results are given for PWID subgroup.	158	0	158	158	158	-8	-8	-8	0	158	144	-9
Reconciled	22	a	AV/AP	Rosenblum	2001	Peer reviewed article	-8	Research	HCV	No	Cross sectional	1997	1998	17-18 months	New York	New York City (Manhattan)	Urban	Homeless individuals residing in Manhattan	Informed consent, also possibly between the ages of 21 and 58, although it is not clear whether the age range is eligibility criateria, or a description of the age range of participants that consented.	HCF-based	-8	-8	-8	-8	Non-rapid Ab	-8	The presence of HCV antibodies was determined by second generation enzyme immune assay (EIA) using Abbot laboratory protocols and the Bendiner-Schlesinger laboratory for the analysis. EIA, with a sensitivity above 90%	Blood	-8	-9	bringing the mobile clinic to places where homeless individuals congregate and offering on-site testing.	-9	21-58	40 yrs	68% Male | 12% White; 67% African American; 14% Hispanic; 7% other | 86% US-born | 20% IDU	0.9	-8	-9	-9	139	139	139	-8	-8	-8	0	139	45	-9
Reconciled	22	b	AV/AP	Rosenblum	2001	Peer reviewed article	-8	Research	HCV	Yes	Cross sectional	1997	1998	17-18 months	New York	New York City (Manhattan)	Urban	Homeless individuals residing in Manhattan	Informed consent, also possibly between the ages of 21 and 58, although it is not clear whether the age range is eligibility criateria, or a description of the age range of participants that consented.	HCF-based	-8	-8	-8	-8	Non-rapid Ab	-8	The presence of HCV antibodies was determined by second generation enzyme immune assay (EIA) using Abbot laboratory protocols and the Bendiner-Schlesinger laboratory for the analysis. EIA, with a sensitivity above 90%	Blood	-8	-9	bringing the mobile clinic to places where homeless individuals congregate and offering on-site testing.	-9	21-58	40 yrs	68% Male | 12% White; 67% African American; 14% Hispanic; 7% other | 86% US-born | 20% IDU	0.9	-8	-9	-9	28	28	28	-8	-8	-8	0	28	23.996	-9
Reconciled	22	c	AV/AP	Rosenblum	2001	Peer reviewed article	-8	Research	HIV	No	Cross sectional	1997	1998	17-18 months	New York	New York City (Manhattan)	Urban	Homeless individuals residing in Manhattan	Informed consent, also possibly between the ages of 21 and 58, although it is not clear whether the age range is eligibility criateria, or a description of the age range of participants that consented.	HCF-based	-8	-8	-8	-8	Other	Ab test, rapid vs non-rapid not specified	-9	-9	-8	-9	bringing the mobile clinic to places where homeless individuals congregate and offering on-site testing.	-9	21-58	40 yrs	68% Male | 12% White; 67% African American; 14% Hispanic; 7% other | 86% US-born | 20% IDU	0.9	-8	-9	-9	139	139	139	-8	-9	-9	0	139	20.711	-9
Reconciled	23	a	AV/AP	Boyce	2009	Peer reviewed article	-8	Research	HCV	No	Cross sectional	2006	2006	1 day	Hawaii	Honolulu County	-9	Homeless individuals staying at Next Step shelter on Oahu	-9	Shelter-based	-8	-8	-8	-8	Non-rapid Ab	-8	-9	Blood	-8	Large, mostly unvaccinated Pacific Islander and Asian population,lack of adequate health care for the homeless, prioritization of symptomatic illnesses, cultural and laguage barriers, sharing of razors and toothbrushes.	Health fair with speakers on hepatitis, music, and free food.	free t-shirts	"Adults"	39 yrs	32% Male | 56% Micronesian; 19% Hawaiin; 10% White; 5% Japanese; 3% Filipino; 3% Samoan; 3% Marshallese; 2% African American | 41% born in the US | 10% IDU	1	-8	-9	-9	59	-9	40	-8	-9	-9	0	40	3	-9
Reconciled	23	b	AV/AP	Boyce	2009	Peer reviewed article	-8	Research	HBV	No	Cross sectional	2006	2006	1 day	Hawaii	Honolulu County	-9	Homeless individuals staying at Next Step shelter on Oahu	-9	Shelter-based	-8	-8	-8	-8	Ag detection	-8	-9	Blood	-8	Large, mostly unvaccinated Pacific Islander and Asian population,lack of adequate health care for the homeless, prioritization of symptomatic illnesses, cultural and laguage barriers, sharing of razors and toothbrushes.	Health fair with speakers on hepatitis, music, and free food.	free t-shirts	"Adults"	39 yrs	32% Male | 56% Micronesian; 19% Hawaiin; 10% White; 5% Japanese; 3% Filipino; 3% Samoan; 3% Marshallese; 2% African American | 41% born in the US | 10% IDU	1	-8	-9	-9	59	-9	40	-8	-9	-9	0	40	1	-9
Reconciled	23	c	AV/AP	Boyce	2009	Peer reviewed article	-8	Research	HCV	Yes	Cross sectional	2006	2006	1 day	Hawaii	Honolulu County	-9	Homeless individuals staying at Next Step shelter on Oahu	-9	Shelter-based	-8	-8	-8	-8	Non-rapid Ab	-8	-9	Blood	-8	Large, mostly unvaccinated Pacific Islander and Asian population,lack of adequate health care for the homeless, prioritization of symptomatic illnesses, cultural and laguage barriers, sharing of razors and toothbrushes.	Health fair with speakers on hepatitis, music, and free food.	free t-shirts	"Adults"	39 yrs	32% Male | 56% Micronesian; 19% Hawaiin; 10% White; 5% Japanese; 3% Filipino; 3% Samoan; 3% Marshallese; 2% African American | 41% born in the US	1	-8	-9	-9	-9	-9	4	-8	-8	-8	0	4	2	-9
Reconciled	24	a	AP/AV	Anaya	2010	Conference abstract	In addition, we had personal communication with the author and he shared an unpulbished companion manuscript	Evaluation	HIV	No	Double-arm cohort	2006	2007	8-9 months	California	Los Angeles	Urban	Homeless persons in Los Angeles eligible for VA services		Shelter-based	-8	-8	-8	-8	Other	Rapid Ab in experiemental group, "conventional" (non-rapid, blood) test in the control group	Ora-Qick Rapid HIV 1/2 Ab test (experiemtnal group only)	Mixed	-8	One possible testing barrier, especially among the homeless, is the testing method itself. Conventional testing requires a two-step process of venipuncture and laboratory analysis, as well as a future return for results. According to one study, 30% of the general population who tested positive and 39% who tested negative did not return for results (Palella et al. 2003). Homeless individuals tend …	offer on the spot rapid testing	-9	-9	50.1	96.2% Male | 28.2% White; 53.9% African American; 3.9% Latino; 2.6% Asian American; 5.1% Native American; 6.1% Other	1	test_type, specimen: In the introduction, the manuscript refers to "conventional testing" requiring venipuncture and return for results, thus, the "conventional testing" that Veterans were asked to request at the VA was likely non-rapid Ab testing of blood.	136	-9	97	-9	68	-8	3	4	0	68	1	-9
Reconcilled	25	a	AV/AP	Tsu	2002	Peer reviewed article	-8	Evaluation	HIV	No	Double Arm Cohort	1998	1999	13-14 months	Oregon	Portland	Urban	high risk youth/street youth in Portland, Oregon	Youth aged 13-24 who requested testing and were able to provide informed consent	Outreach	-8	-8	-8	-8	Non-rapid Ab	-8	The OraSure oral testing device has been previously shown to be 99% sensi- tive and 99% specific for the detection of HIV 1	Oral fluid	-8	â€¦street youth face a number of barriers to accessing conventional health care: cost of services, lack of insurance, transportation, unfamiliarity with, and intimidation of, health care systems, difficulty with making and keeping appointments, the hours of clinic operations, distrust of adults and health care providers, and fear of judgment by health care providers.	Peer involvement was an essential component to program development, implementation, and opera- tions. Youth identified within the community were employed for most testing events to assist the event coordinators. For each event the project staff searched for youth who were from the participating community and considered to be engaging with their peers. Peer leaders helped identify appropriate test…	-9	13-24	19	51% Male | 71% White, 9% African American, 5% Latino, 1% Asian American, 7% Native American, 6% Other, 1% didn't provide race/ethnicity info	-9	mean_age: this is actually the median. Mean unavaialble. rec_method: Some testing sites were created specifically for this project, and others were incorporated into existing events. Mobile health vans allowed testing at sites that would have been other- wise unfeasible. Testing events were specific to high- risk youth and included: parks, community events, an all-ages dance club, alternative sch…	-9	-9	-9	-9	351	-8	-9	-9	0	351	2	0
Reconciled	26	a	AM+RS	Page	2017	Peer reviewed article	-8	Research	HCV	No	2008	2010	2010	2 years	California	San Francisco	Urban	Homeless and unstably housed women in Tenderloin neighbourhood in downtown San Francisco	Study inclusion criteria included female sex (biological), age above 18 years, and a lifetime history of housing instability (slept in a public place, a shelter, or stayed with a series other people because they had no other place to sleep ("couch -surfed")).	Other venue-based	-9	Using methods developed by Burman and Koegel (23 reference in the manuscript), designed to recruit a representtaive sample of homeless individuals, women were systematically approached at free meal programs, homeless shelters, and low-cost single room occupancy hotels selected with probablity proportionate to the number of individuals served, and invited to participate in baseline screening at th…	-9	-8	Ag detection		Tested for anti-HCV using an enzyme immunoassay (EIA) test.	Blood		-8	For HCV : Participants were informed that this was screening test and that confirmatory testing would be needed to determine whether they had chronic infection	Participants were interviewed every 6 months and reimbursed $15 for each interview completed.	43,54 (IQR)	48 (median age)	All Female. 72% Non-White; 28% White; 77% heterosexual; 23% bisexual/lesbian. 72% of the sample are "baby-boomer" cohort (born betweeb 1945-1965);median birth year for women who were HIV/HCV coinfected and HCV monoinfected was 1958, for HIV monoinfected women it was 1964, and uninfected women, 1962.	100		-9	-9	-9	-9	246	-8	-9	-9	-9	246	113	-9
Reconciled	26a	a	AM+RS	Page	2017	Peer reviewed article	-8	Research	HIV	No	2008	2010	2010	2 years	California	San Francisco	Urban	Homeless and unstably housed women in Tenderloin neighbourhood in downtown San Francisco	Study inclusion criteria included female sex (biological), age above 18 years, and a lifetime history of housing instability (slept in a public place, a shelter, or stayed with a series other people because they had no other place to sleep ("couch -surfed")).	Other venue-based	-9	Using methods developed by Burman and Koegel (23 reference in the manuscript), designed to recruit a representtaive sample of homeless individuals, women were systematically approached at free meal programs, homeless shelters, and low-cost single room occupancy hotels selected with probablity proportionate to the number of individuals served, and invited to participate in baseline screening at th…	-9	-8	Ag detection		Tested for anti-HCV using an enzyme immunoassay (EIA) test. HIV status was determined by point of care test and confirmatory Western Blot if tested positive for HIV.	Blood		-8	For HCV : Participants were informed that this was screening test and that confirmatory testing would be needed to determine whether they had chronic infection	Participants were interviewed every 6 months and reimbursed $15 for each interview completed.	43,54 (IQR)	48 (median age)	All Female. 72% Non-White; 28% White; 77% heterosexual; 23% bisexual/lesbian. 72% of the sample are "baby-boomer" cohort (born betweeb 1945-1965);median birth year for women who were HIV/HCV coinfected and HCV monoinfected was 1958, for HIV monoinfected women it was 1964, and uninfected women, 1962.	100		-9	-9	300	300	246	-9	-9	-9	-9	246	127	-9
Reconciled	27	a	AM+RS	Benitez	2019	Peer reviewed article	-8	Research and Evaluation	HCV	No	Retrospective study design	2016	2019	3 years	California	Los Angeles	Urban	Predominnatly homeless population including both unsheltered persons and those who reside in supervised shelters or transitional housing at night	Eligibility measured as per CDC guidelines and testing done among eligible patients who consented to a blood draw for HCV	Other venue-based	-9	Beginnning in Oct 2016 through March 2019, Project HEAL implemented routine HCV screening and care coordination services at two federally qualified health centers and nine collocated satellite sites. Table 1 for details of the test sites			Non-rapid Ab	-8	Hepatitis C screening was performed using the Quest Diagnostics Hepatitis C Antibody w/reflex to HCV RNA Quantitative PCR assay. Co-infection with hepatitis B and HIV antigens/antibodies were assessed using a hepatic panel and the Quest Diagnostics HIV Antigen/Antibody, Fourth Generation with Reflex.	Blood			A trained care coordinator [1.0 full-time equivalent] received eal-time alerts of all patients who screened positive for the HCV antibody via electronic medical record (EMR) integration with an internal database. All patients who tested positive for HCV were contacted via phone by the care coordinator within 72 h to return for a follow-up medical appointment to discuss laboratory results and rece…	-9	31-66 (of treatment cohort , table 3 of the paper)	51.9 (calculated among 769 individuals who tested positive for HCV). 52.6Â± 9.0 (treatment cohort, table 3 of the paper)	Reported from 769 individuals who tested positive for HCV: Predominantly Male (72.7%), Female (26.9%). Black (33.6%), White (non hispanic) (20%), White hispanic (38%), Asian or other Pacific Islander (1.6%), American Indian or Alaska Native (2%). Of treatment cohort (59 individuals): Black (N=21), White non-hispanic (N=11), White hispanic (N=24); Male (N= 47) Female (N=11). 57.2% baby boomers (bo…	1		-9	-9	-9	-9	6767	-9	769	-9	-9	6767	443	375
Reconciled	28	a	AM+RS	Stewart	2020	Report	Brief Report	Research	HIV	No	Retrospective abstraction of electronic medical record data	2018	2018	4 months	Washington	King County, North Seattle	Peri-urban	Women with unstable housing (homelessness) who are reported exchanging sex for money or nonmonetary items and who inject drugs. First 50 female patients visiting SHE clinic	First 50 female patients visiting SHE clinic, homeless: women living unhoused with opoid use disorder and engage in transactional sex in North Seattle	Other venue-based	-9				NA detection	-8	-9	Other	Endocervical swab samples for STI screening. No blood sample testing was mentioned for HIV screening/testing.	Not all patients were amenable to laboratory testing on their initial visit and symptomatic women were much more likely to undergo testing.	First, this colocated continuity clinic model is dependent on the existence of an effective community-based organization and its established relationship with the affected community. Second, the SHE clinic model integrates medical care, reproductive health, prevention (e.g., PrEP), social services, and addiction medicine, which we believe is critical to serving a population with ongoing drug use,…	All patients without prior health insurance coverage were enrolled in Medicaid at their first visit and cost of individual services is covered by medical insurance reimbursements.	34-40, (IQR)	37	All female (N=50), White (N=34), Black (N=11), Native American (N=1), Other (N=3).	0.94				50		42	-9	-9	-9	-9	42	4	-9
Reconciled	29	a	AM+RS	Khalili	2019	Conference abstract	Abstract published in journal of Hepatology	Evaluation	HCV	No	Single arm, cohort	NR	NR	NR	California and Minnesota	SF and Minneapolis	Urban	Homeless clients in homeless shelters	Living in homeless shelters	Shelter-based	-9	Donâ€™t need to use this column since shelter baed and not "other"	-8	-8	Rapid Ab	-8	-9	Blood	-8	NR	Participants were given information about HCV and those who tested positive underwent formal HCV education and were offered onsite HCV treatment.	-9	-9	54 (median age)	68% Male, 48% Black, 34% white, 13% Latino, 20% had < high school education, 88% had insurance	100	I would go with 100% homeless since it is shelter based	-9	-9	-9	-9	758	-9	160	-9	-9	758	160	-9
Reconciled	30	a	AM+RS	Gelberg	2019	Peer reviewed article	-8	Research	HIV	No	single arm cohort	2003	2004	9 months	California	Los Angeles	Urban	Participants who tested seropositive for HIV/HCV/HBV from the baseline sample	Participants had to be 18 years of age; have spent the previous night either (1) in a public or private shelter or (2) on the streets (i.e., in a public or private place not designed for, or ordinarily used as, regular sleeping accommodations for humans);15 be English-speaking; and demonstrate cognitive competence, assessed as needed. Have to test seropositive for one of the three tests conducted	Other venue-based	-9	The sampling frame consisted of 41 service programs: 19 shelter programs at 10 locations and 22 meal programs at nine locations.	-9		Ag detection	-8	HCV: Serum was tested for HCV antibodies using a second-generation enzyme-linked immunosorbent assay (ELISA). Per Centers for Disease Control and Prevention (CDC) recommendation, only ELISA tests with a signal-to-cutoff ratio of <3.8 required confirmation using a supplemental recombinant immunoblot assay (RIBA, 3.0 generation)		-8	Barriers of seeking primary (medical) care they were referred to (n=35 of 137 did not go to primary care): "too long to get there" (n=35), "could not afford to get there" (n=35), "felt too sick to go" (n=4), "forgot" (n=9), "would have to wait too long in the office" (n=4), "would not be treated with respect and understanding" (n=5), "did not have time" (n=9), afraid to find out bad news" (n=1), …	Participants were given an option to either return (they were given appt cards) to the testing site or call a toll-free telephone number to receive test results by phone. All enrolled partcipants were provided with referrals and appointments for follow up for medical care at one of the three primary clinics at skid row. The three rferral clinics were close to skid row area. The referrals were fac…	Incentives for one month follow up interview were $20. $30 for completing initial baseline interview for all testing and $25 for returning for their blood test results.	-9	48.6	Male 87.6%;white 13.1%, Black 77.4%, Latino 2.9%, veteran 22.6%	Chronic homelessness (77.4%);slept in a shelter the night before enrollment vs all others (28.5%). Data from Table 1 of the 137 individuals referred to primary care at the clinic.	The results here are from the seconf step follow up study of the baseline testing. Demographic characteristics given are from the individuals who are seropositive for one of the three infections in the second step enrollment and referral to primary care.	-8	-8	-8	-8	-8	-8	-8	-8	-8	534	21	-9
Reconciled	30a	a	AM+RS	Gelberg	2019	Peer reviewed article	-8	Research	HBV	No	single arm cohort	2003	2004	9 months	California	Los Angeles	Urban	Participants who tested seropositive for HIV/HCV/HBV from the baseline sample	Participants had to be 18 years of age; have spent the previous night either (1) in a public or private shelter or (2) on the streets (i.e., in a public or private place not designed for, or ordinarily used as, regular sleeping accommodations for humans);15 be English-speaking; and demonstrate cognitive competence, assessed as needed. Have to test seropositive for one of the three tests conducted	Other venue-based	-9	The sampling frame consisted of 41 service programs: 19 shelter programs at 10 locations and 22 meal programs at nine locations.	-9		Ag detection	-8	Lifetime HIV: HIV infection was determined by ELISA with confirmation by Western blot testing.		-8	Barriers of seeking primary (medical) care they were referred to (n=35 of 137 did not go to primary care): "too long to get there" (n=35), "could not afford to get there" (n=35), "felt too sick to go" (n=4), "forgot" (n=9), "would have to wait too long in the office" (n=4), "would not be treated with respect and understanding" (n=5), "did not have time" (n=9), afraid to find out bad news" (n=1), …	Participants were given an option to either return (they were given appt cards) to the testing site or call a toll-free telephone number to receive test results by phone. All enrolled partcipants were provided with referrals and appointments for follow up for medical care at one of the three primary clinics at skid row. The three rferral clinics were close to skid row area. The referrals were fac…	Incentives for one month follow up interview were $20. $30 for completing initial baseline interview for all testing and $25 for returning for their blood test results.	-9	48.6	Male 87.6%;white 13.1%, Black 77.4%, Latino 2.9%, veteran 22.6%	Chronic homelessness (77.4%);slept in a shelter the night before enrollment vs all others (28.5%). Data from Table 1 of the 137 individuals referred to primary care at the clinic.	The results here are from the seconf step follow up study of the baseline testing. Demographic characteristics given are from the individuals who are seropositive for one of the three infections in the second step enrollment and referral to primary care.	-8	-8	-8	-8	-8	-8	-8	-8	-8	534	14	-9
Reconciled	30b	a	AM+RS	Gelberg	2019	Peer reviewed article	-8	Research	HCV	No	single arm cohort	2003	2004	9 months	California	Los Angeles	Urban	Participants who tested seropositive for HIV/HCV/HBV from the baseline sample	Participants had to be 18 years of age; have spent the previous night either (1) in a public or private shelter or (2) on the streets (i.e., in a public or private place not designed for, or ordinarily used as, regular sleeping accommodations for humans);15 be English-speaking; and demonstrate cognitive competence, assessed as needed. Have to test seropositive for one of the three tests conducted	Other venue-based	-9	The sampling frame consisted of 41 service programs: 19 shelter programs at 10 locations and 22 meal programs at nine locations.	-9		Ag detection	-8			-8	Barriers of seeking primary (medical) care they were referred to (n=35 of 137 did not go to primary care): "too long to get there" (n=35), "could not afford to get there" (n=35), "felt too sick to go" (n=4), "forgot" (n=9), "would have to wait too long in the office" (n=4), "would not be treated with respect and understanding" (n=5), "did not have time" (n=9), afraid to find out bad news" (n=1), …	Participants were given an option to either return (they were given appt cards) to the testing site or call a toll-free telephone number to receive test results by phone. All enrolled partcipants were provided with referrals and appointments for follow up for medical care at one of the three primary clinics at skid row. The three rferral clinics were close to skid row area. The referrals were fac…	Incentives for one month follow up interview were $20. $30 for completing initial baseline interview for all testing and $25 for returning for their blood test results.	-9	48.6	Male 87.6%;white 13.1%, Black 77.4%, Latino 2.9%, veteran 22.6%	Chronic homelessness (77.4%);slept in a shelter the night before enrollment vs all others (28.5%). Data from Table 1 of the 137 individuals referred to primary care at the clinic.	The results here are from the seconf step follow up study of the baseline testing. Demographic characteristics given are from the individuals who are seropositive for one of the three infections in the second step enrollment and referral to primary care.	-8	-8	-8	-8	-8	-8	-8	-8	-8	534	143	-9
[truncated: 8 more columns]

## Sheet: Test type definition
Disease	Test type	other names	Additional information
TB	TST	PPD, Mantoux TST
	IGRA	Quanitferon Gold
HCV	Rapid Ab	Orasure HCV, Anti HCV antibodgy, OraQuick HCV Antibody Test	often used as initial test to determine if someone has ever had Hep C. 6 month window period similar to HIV Ab test. A reactive or positive antibody test means that Hepatitis C antibodies were found in the blood and a person has been infected with the Hepatitis C virus at some point in time. Once people have been infected, they will always have antibodies in their blood. This is true if even if t…
		HCV RIBA (discontinued)	Confirmatory HCV test
	Ag detection	HCV antigen detection	RIBA testing
	Non-rapid Ab	Murex HCV Ab-Ag, Abbott PRISM Ab-Ag, western blot
	NA detection	nucleic acid detection,PCR test, RNA test, viral load test	This is a diagnostic test. Used to distinguish between a current or past infection. It is reported as a "positive" or "detected" if any HCV viral RNA is found; otherwise, the report will be "negative" or not detected."
HIV	2 step Ab and Ag	HIV 1,2 Ab/Ag ELISA kit, Antigen-antibody test	combination anitbody and antigen (p24) test
	Rapid Ab	Ora Quick Rapid HIV-1/2 Antibody Test
	NA detection	nucleic acid-based tests, RNA PCR	Quantify viral load
	Non-rapid Ab	Western Blot
HBV	Ag detection	HBsAg (hepatitis B surface antigen)	This tests for the presence of virus. A "positive" or "reactive" HBsAg test result means that the person is infected with the hepatitis B virus, which can be an "acute" or a "chronic" infection. Infected people can pass the virus on to others through their blood and infected bodily fluids.
	Rapid Ab	HBsAb or Anti-HBs (hepatitis B surface antibody)	A "positive" or "reactive" HBsAb (or anti-HBs) test result indicates that a person has successfully responded to the hepatitis B vaccine or has recovered from an acute hepatitis B infection. This result means that you are immune to future hepatitis B infection and you are not contagious. This test is not routinely included in blood bank screenings.
	Non-rapid Ab	HBcAb or anti-HBc (hepatitis B core antibody), western blot	The HBcAb is an antibody that is part of the virus- it does not provide protection. A "positive" or "reactive" HBcAb (or anti-HBc) test result indicates a past or present infection, but it could also be a false positive. The interpretation of this test result depends on the results of the other two tests. Its appearance with the protective surface antibody (positive HBsAb or anti-HBs) indicates p…
	2 step Ab and Ag	hepatitis B sAg/eAg test (Binax Inc., Portland, Maine).	This is what you would classify as if they do all three of the HBV tests.

## Sheet: Data dictionary
Variable Name	Description
Role	Data abstracter or validator's role
doc_id	Identification number for the manuscript, report, poster, or abstract. Assign sequentially
row_id	Letter to identify individual data rows, for subgroups or different diseases. Assign sequentially
initials	Initials of the abstracter or validator
author	Last name of the first author. Do not use full name
pub_year	Year the article/report/abstract was published or presented
doc_type	Type of publication or abstract
other_doc_type	Describe other types of doc_type not in drop-down list
objective	Objective of the testing. Options are "reaseach" and "evaluation." "Research" testing programs are done with the intention of charaterizing the epidemiology of the condition in question, for example, determining prevalence or correlates. "Evaluation" indicates that the primary motivation for the testing was to benefit the testee or public health. Evaluation may include studies intended to test th…
condition	Diseas being studied. Options are tuberculosis (TB), HIV, Hepatitis B (HBV), and Hepatitis C (HCV). If coinfection row, list both diseases here (e.g. HIV/TB)
study_design	Type of study (e.g. single arm cohort, cross-sectional)
start_year	Year the testing program began. If recruitment for testing began began in advance of testing, this should be the date recruitment started
end_year	Year the testing program ended.
duration	Length of time recruiting and testing activities were occurring
state	US state or territory where testing recruitment occurred
county_city	City, county, or other sub-state geographic area where recruitment occurred
urbanicity	Was the study area urban or rural?
target_pop	Free text describing the study target population.
eligibility	Free text describing study eligibility and exclusion criteria
rec_method	• Method of recruitment of persons to be tested. Options are shelter based, HCF based, other venue based, outreach, peer recruitment (includes respondent driven and snowball sampling), advertisement and other. • Multiple types of recruitment should be classified as "other." • Venue based sampling at multiple-venue types should be classified as "other venue."
other_rec_method	Specify other recruitment method.
other_rec_venue	• Specify recruitment venue other than shelter or health-care facility. • Only use if recruitment type is "Other venue based."
test_site	• Site where TST is placed. Not a drop down. • Enter -8 for non-TST studies.
test_read_site	• Site where TST is read. Not a drop down. • Enter -8 for non-TST studies.
test_type	Type of test used to detect infection. Options are TST, IGRA, Rapid antibody (Ab) test, Non-rapid antibody test, Nucleic acid (NA) detection test, Antigen (Ag) detection test,Rapid Ab with confirmatory testing and Other
other_test_type	Specify other test type if "other" entered for "test_type"
test_name	Specificty and sensitivty (if reported) and test name and brand.
specimen	• Type of biological specimen tested for infection. Options are blood, oral fluid, and other. • Enter -8 for TST.
other_specimen	Only populate when you select "other" for specimen.
barriers	Free text field to enter programmatic barriers to recruitment and retention as well as barriers that the target population faces
strategies	Free text field to enter special strategies to enhance recruitment and retention or overcome barriers OTHER than INCENTIVES
incentives	Cash or goods given to encourage participation, improve return rates for results and follow up appts., or for successful new referrals to the study”
age_range	Minimum and maximum age of the study population
mean_age	Mean age of the study population.
demographics	Free text to enter relevant demographic information about the study population such as race, gender, or sexual orientation.
pct_homeless	Proportion of the study population that is currently homeless
reached	Number of persons contacted and invited to participate in testing
refused	Number of persons who refuse testing
recruited	Number of persons successfully recruited into the program
tested	• Number of persons who have a TST placed, or a specimen collected for testing (including rapid testing). • Only use this column if they report number tested for both provisional and positive test.
tst_read	Number of persons who return to have a TST read. This includes inconclusive results. Enter -8 for other tests.
Notified_status	of those tested, the number (positive, negative or inconclusive) that were given their results/notified of their status.
prov_pos	• Number of persons who test positive on the first test in a 2 step testing process, such as ELISA confirmed by Western blot or RIBA, or HCV/HBV Ab tests followed by Ag/NA acid detection tests to distinguish between past and current infection.
given_results	Number of persons informed of positive test results on prelim test (-8 for TST)
c_tests	Number of persons who received the second test in a 2-step testing process
Inconclusive	• This category is mutually exclusive to valid results. • Inconclusive results should only be counted in this column
valid results	• Number with valid results. (doesn't include inconclusive) • Co-infection data for number of people positive on both tests goes here. • Place TST read # here. · In a 2 step testing process, this will be the sum of the number of negatives on the first test and the number of valid 2nd/confirmatory test results. • This column should always have data.
positive	• Number of persons positive. • TB results go here. (LTBI and active combined). • Co-infection data for number of people positive on both tests goes here. • Positive results on rapid Ab and HCV Ab tests go here if no confirmatory or Ag/NA detection results are given. • This column should always have data.
given_results	Number of persons informed of positive test results (-8 for TST)
aware
Tx_ref	Number of persons given a referral to receive further evaluation of positive tests and treatment. Do not include people who immediately refuse linkage to care.
first_tx_appt	Number of persons who attend at least one session of further evaluation and treatment services. This can include people who did not start treatment were judged to be poor candidates for treatment.
active_tb	Number of persons diagnosed with active TB. Enter -8 for non TB studies.
ltbi	Number of persons diagnosed with latent TB. Enter -8 for non TB studies.
other_coin	• Free text to list if any other combo of co-infection is reported other than, HIV/TB, HBV/HCV or HCV/HIV. • ONLY USE IN CO-INFECTION ROW
